# Supplementary material for: Mayan Medicinal Plants Bignonia potosina and Thouinia paucidentata Demonstrate Anti-Infective Properties Against the Priority Antibiotic-Resistant Bacteria Acinetobacter baumannii and Pseudomonas aeruginosa
Source: Plants (Basel). 2024 Dec 14;13(24):3498. doi: 10.3390/plants13243498 (PMC11677589; doi:10.3390/plants13243498)
Supplement: Supplementary file 1 [file plants-13-03498-s001.zip]

Archive with 1 entries (1 files):
- plants-3370569-supplementary.pdf
